# Supplementary material for: Missing Rings in Pinus halepensis – The Missing Link to Relate the Tree-Ring Record to Extreme Climatic Events
Source: Front Plant Sci. 2016 May 31;7:727. doi: 10.3389/fpls.2016.00727 (PMC4885872; doi:10.3389/fpls.2016.00727)
Supplement: Supplementary file 1 [file Table_1.XLSX]

## Sheet: TABLE 1
Supplementary Table 1 (Table S1). Description of 113 sampling sites: order, country, site, site code, elevation, latitude, longitude, number of trees, number of cores, number of tree rings, chronology time span, length, number of MR per site, frequency of MR per site.
Order	Country	Site	Site code	Elevation (m)	Longitude (°)	Latitude (°)	Nr. trees	Nr. cores	Nr. tree ring	Crono. time span	Lenght	Nr. MR/site	Freq. MR/site (%)
1	ALGERIA	Tobji	alge003	1390	3.1167	34.6	20	39	5363	1854-2006	152	106	1.97651
2	ALGERIA	SenalbaW	SEW	1350	3.08	34.65	11	33	3449	1840-1991	151	105	3.04436
3	ALGERIA	SenalbaN	SEN	1410	3.12	34.72	11	33	3322	1851-1988	137	7	0.210716
4	ALGERIA	Safai 4	SAF	1100	3.9	34.9	11	28	2924	1808-1990	182	66	2.25718
5	ALGERIA	Messaad 5	MES	1100	4.1	35	11	31	3351	1787-1989	202	111	3.31244
6	ALGERIA	Sahari 3	SAH	1060	3.5	35.05	11	32	3843	1833-1989	156	68	1.76945
7	ALGERIA	Tizi Tmellet 6	TZI	1450	6.8	35.13	10	24	3261	1826-1988	162	131	4.01717
8	ALGERIA	Chelia 9	CHE	1650	6.85	35.25	11	32	4330	1687-1988	301	40	0.923788
9	ALGERIA	Bezez 8	BEZ	1300	6.9	35.2	12	34	3556	1854-1988	134	69	1.94038
10	ALGERIA	Ras fourar 7	RAS	1200	6.7	35.05	9	27	3342	1781-1987	206	115	3.44105
11	ALGERIA	Bout10	BOU	1200	5.5	35.65	11	26	2463	1856-1988	132	27	1.09622
12	FRANCE	Marseille	fran008	200	5.27	43.22	7	21	2664	1807-1973	166	54	2.02703
13	FRANCE	Rognac	ROG	190	5.25625	43.4849	7	15	1346	1882-1994	112	8	0.594354
14	FRANCE	Les Pennes Mirabeau	PNM	150	5.29174	43.3969	7	14	1050	1903-1993	90	2	0.190476
15	FRANCE	Auriol	AUR	300	5.67144	43.3606	8	11	1040	1886-1993	107	6	0.576923
16	FRANCE	La Ciotat	CIO	200	5.58073	43.2058	12	17	1517	1892-1994	102	29	1.91167
17	FRANCE	Rousset	ROU	200	5.62	43.5	6	6	426	1920-1990	70	1	0.234742
18	FRANCE	Toulon	FAR	500	5.93641	43.1504	9	15	1353	1892-1994	102	1	0.0739098
19	FRANCE	Mérindol	FOO	330	5.18	43.78	9	13	1398	1810-1994	184	7	0.500715
20	FRANCE	Robion	ROB	300	5.11599	43.8424	11	20	1663	1884-1994	110	5	0.300661
21	FRANCE	Roque dantheron	RDA	170	5.33153	43.7115	13	19	1645	1887-1994	107	0	0
22	FRANCE	Vitrolles	CVI	600	5.58312	43.8223	9	12	919	1900-1993	93	3	0.326442
23	FRANCE	Rians	RIA	450	5.7453	43.596	10	14	1179	1889-1994	105	5	0.424088
24	FRANCE	Moustier Sainte-Marie	MOU	750	6.20573	43.8191	10	12	1060	1894-1994	100	2	0.188679
25	FRANCE	Nyons	NYO	350	5.15745	44.3633	8	14	1171	1887-1993	106	9	0.768574
26	FRANCE	Les Mées	MEE	600	5.99318	44.0311	9	12	941	1894-1994	100	3	0.31881
27	FRANCE	Peruis	PER	600	5.91262	44.0309	8	13	1001	1906-1994	88	0	0
28	GREECE	Amaliada	AMA	88	21.4	37.9	12	36	1400	1946-1989	43	0	0
29	GREECE	Athens2	DBG	180	23.6167	38	23	37	3183	1843-2003	160	7	0.219918
30	GREECE	Athens1	KSY	260	23.8167	38.05	10	17	1777	1863-2003	140	1	0.0562746
31	GREECE	Kassandra	KAS	136	23.47	39.98	10	30	1369	1935-1989	54	0	0
32	ISRAEL	Carmel Mountain	CAR	450	35	32.6667	8	9	613	1915-1997	82	0	0
33	ITALY	Terni	TER	470	12.65	42.6167	33	33	1985	1882-2003	121	0	0
34	JORDAN	Dibeen	DIB	867	35.8167	32.2333	14	14	819	1920-1994	74	0	0
35	SLOVENIA	Krkavce (Slovenia)	KRK	136	13.6927	45.4628	15	30	1603	1920-2003	83	0	0
36	SLOVENIA	Dekani (Slovenia)	DKN	109	13.8065	45.5534	10	19	658	1964-2003	39	0	0
37	SPAIN	Alcoy (Penaguila)	ALC	674	-0.3576	38.6805	15	30	3763	1852-2000	148	125	3.32182
38	SPAIN	Alloza	ALL	595	-0.565283	40.9788	15	31	2878	1888-2006	118	14	0.486449
39	SPAIN	Ayerbe (Biel)	AYE	924	-0.84425	42.325	17	33	1377	1946-2006	60	0	0
40	SPAIN	Begur (Girona)	BEG	145	3.17344	41.9558	15	28	1733	1933-2012	79	11	0.634737
41	SPAIN	Biar	BIA	806	-0.770133	38.6188	15	29	1771	1927-2000	73	1	0.0564653
42	SPAIN	Cabeco I - (Alicante)	CAB	545	-0.401251	38.508	20	36	1390	1967-2013	46	81	5.82734
43	SPAIN	Estacion esqui Javalambre (Teruel)	CAM	1676	-1.03981	40.112	10	20	802	1939-2012	73	0	0
44	SPAIN	Alcubierre (San Caprasio)	CAP	738	-0.499917	41.7451	22	36	2371	1800-2006	206	15	0.632644
45	SPAIN	Caspe	CAS	166	0.073323	41.2883	15	28	3514	1845-2006	161	242	6.88674
46	SPAIN	Cartagena (Murcia)	CAT	116	-1.0107	37.6081	15	27	2039	1915-2007	92	140	6.86611
47	SPAIN	Sierra de Genessies (Tarragona)	CDG	525	0.810527	41.0074	17	32	1955	1929-2012	83	9	0.460358
48	SPAIN	Caldes de Montbui (Granollers)	CDM	340	2.14657	41.6402	15	27	1326	1929-2012	83	5	0.377074
49	SPAIN	Cuerda del Oso (Almeria Murcia)	CDO	1030	-2.08099	37.8317	14	27	1724	1926-2012	86	25	1.45012
50	SPAIN	Chiprana	CHI	160	-0.092	41.244	10	10	940	1900-2003	103	24	2.55319
51	SPAIN	PN Cazorla - Cortijos Nuevos (Jaen)	CNC	960	-2.7555	38.2412	12	24	1429	1939-2012	73	0	0
52	SPAIN	Confrides (Alicante)	CON	1090	-0.27704	38.7006	20	39	698	1992-2013	21	0	0
53	SPAIN	Crevillente	CRE	285	-0.771111	38.2856	12	43	3715	1832-2000	168	442	11.8977
54	SPAIN	Daroca	DAR	937	-1.41392	41.1392	14	28	1699	1934-2006	72	1	0.0588582
55	SPAIN	Ejea-Bardenas	EBA	365	-1.396	42.173	9	9	572	1909-2003	94	5	0.874126
56	SPAIN	El Chorro (Malaga)	ECH	475	-4.74163	36.9173	15	26	1247	1956-2012	56	0	0
57	SPAIN	Estopinan del Castillo	EST	502	0.60725	41.9711	14	27	1087	1964-2006	42	18	1.65593
58	SPAIN	Font de la Figuera (Puerto Almansa)	FHI	680	-0.930654	38.8254	14	28	1498	1946-2011	65	1	0.0667557
59	SPAIN	Alcoy (Font Roja)	FNT	1022	-0.538611	38.6667	14	24	1936	1864-2005	141	26	1.34298
60	SPAIN	Fraga	FRA	340	0.318988	41.4692	14	29	3858	1844-2006	162	144	3.7325
61	SPAIN	Fuensanta (Murcia)	FUE	138	-1.12037	37.9375	14	26	2094	1902-2007	105	78	3.72493
62	SPAIN	Gava (Barcelona)	GAV	170	1.97102	41.3103	17	30	1562	1938-2012	74	12	0.768246
63	SPAIN	Gilet (Urbanizacion La Pinada)	GI2	140	-0.307349	39.671	14	26	2021	1899-2011	112	20	0.989609
64	SPAIN	Gilet (Sant Espirit)	GIL	175	-0.346767	39.6688	14	26	2235	1892-2006	114	74	3.31096
65	SPAIN	El Grado	GRA	168	0.203267	42.162	15	30	1506	1946-2006	60	5	0.332005
66	SPAIN	Guardamar (Alicante)	GUAb	15	-0.653133	38.1006	11	39	3207	1912-2006	94	91	2.83754
67	SPAIN	Guardamar (Alicante)	GUAs	15	-0.653133	38.1006	19	38	2840	1912-2006	94	187	6.58451
68	SPAIN	Huetos (Cuenca)	HUT	995	-2.51615	40.7497	15	30	1730	1941-2012	71	0	0
69	SPAIN	Jalance	JAL	571	-1.15417	39.19	22	49	4308	1863-2004	141	37	0.858867
70	SPAIN	Javea	JAV	96	0.189444	38.7278	15	60	3433	1924-2000	76	31	0.903
71	SPAIN	La Figuera (Tarragona)	LAF	540	0.731419	41.2075	14	25	1079	1962-2012	50	8	0.741427
72	SPAIN	Maigmo norte (Alicante)	MAN	845	-0.6383	38.5172	35	70	5319	1867-2009	142	96	1.80485
73	SPAIN	Mancha Real (Jaen)	MAR	1200	-3.60158	37.7678	15	30	1531	1957-2012	55	21	1.37165
74	SPAIN	Maigmo sur (Alicante)	MAS	762	-0.6041	38.505	23	39	2692	1901-2009	108	101	3.75186
75	SPAIN	Montes de Malaga (Malaga)	MDM	135	-4.41817	36.7639	13	26	1303	1956-2012	56	21	1.61167
76	SPAIN	Montanejos	MON	569	-0.536389	40.0569	16	31	1223	1955-2001	46	18	1.47179
77	SPAIN	P. Periurbano Monte la Sierra (Jaen)	MS1	1120	-3.7026	37.6511	10	20	828	1966-2012	46	0	0
78	SPAIN	P. Periurbano Monte la Sierra (Jaen)	MS2	1060	-3.71149	37.6513	11	23	2503	1847-2012	165	28	1.11866
79	SPAIN	Oliete (Embalse de Cueva Fordada)	OLI	530	-0.692083	40.9901	15	28	1099	1960-2006	46	2	0.181984
80	SPAIN	Oropesa	ORO	1	0.120278	40.0639	15	30	2022	1921-2003	82	27	1.33531
81	SPAIN	Mallorca (Binissalem)	PA1	120	2.85822	39.6855	13	26	2187	1914-2011	97	90	4.11523
82	SPAIN	Mallorca (Caimari)	PA2	386	2.89113	39.7904	13	26	2031	1888-2011	123	31	1.52634
83	SPAIN	Mallorca (Cap Salines)	PA3	14	3.05369	39.2665	12	23	2336	1890-2011	121	102	4.36644
84	SPAIN	Puig de les Forques (Girona)	PDF	185	2.85643	42.2908	10	20	934	1950-2012	62	0	0
85	SPAIN	Pinar del Pla (Castellon)	PDP	1280	0.189479	40.7067	10	20	2227	1833-2013	180	43	1.93085
86	SPAIN	Penaflor Zaragoza	PEN	300	-0.721128	41.7841	15	29	3549	1838-2011	173	77	2.16963
87	SPAIN	Las Parras de la Vega1 (Albacete)	PR1	1015	-2.22289	39.8886	10	18	563	1968-2012	44	0	0
88	SPAIN	Las Parras de la Vega2 (Albacete)	PR2	860	-2.24649	39.9097	12	24	3191	1848-2012	164	6	0.188029
89	SPAIN	PN Cazorla - Puerta de Segura (Jaen)	PSC	1030	-2.72031	38.3622	15	28	1644	1944-2012	68	17	1.03406
90	SPAIN	Puerto de Ragudo (Barracas)	RAG	959	-0.649419	39.9727	15	29	1266	1964-2011	47	12	0.947867
91	SPAIN	Requena	REQ	721	-1.1986	39.4699	15	31	3858	1789-2003	214	61	1.58113
92	SPAIN	Sierra de Aguilas (Alicante)	SAG	450	-0.64159	38.3864	17	33	1661	1942-2013	71	81	4.87658
93	SPAIN	Salto de Bolarque (Cuenca)	SDB	635	-2.8274	40.3716	15	29	2714	1889-2012	123	24	0.884304
94	SPAIN	PN Sierra de Huetor (Granada)	SDH	1120	-3.54366	37.2729	15	30	1207	1965-2012	47	0	0
95	SPAIN	Sierra Espuna (Murcia)	SES	846	-1.52278	37.8566	16	29	2670	1894-2007	113	4	0.149813
96	SPAIN	PN Sierra Maria-Los Velez1 (Almeria Murcia)	SM1	1370	-2.17949	37.6881	11	21	1719	1900-2012	112	7	0.407213
97	SPAIN	PN Sierra Maria-Los Velez2 (Almeria Murcia)	SM2	1190	-2.22124	37.7034	5	10	754	1927-2012	85	7	0.928382
98	SPAIN	PN Sierra Maria-Los Velez3 (Almeria Murcia)	SM3	1414	-2.17949	37.6881	10	19	1042	1927-2012	85	1	0.0959693
99	SPAIN	Sierra de la Pila (Murcia)	SPL	460	-1.25729	38.2929	12	24	1311	1940-2012	72	25	1.90694
100	SPAIN	Sierra de Sant Jordi (Girona)	SSJ	235	2.83109	42.3169	10	20	737	1965-2012	47	0	0
101	SPAIN	PN Serr.Tejeda Almijara y Alhama	ST1	765	-3.83536	36.7871	12	21	748	1945-2012	67	29	3.87701
102	SPAIN	Sierra de Ventos (Alicante)	SVE	560	-0.605524	38.4786	15	30	1303	1959-2013	54	17	1.30468
103	SPAIN	Tossa de Mar (Barcelona)	TDM	88	2.9137	41.714	15	30	1845	1914-2012	98	1	0.0542005
104	SPAIN	Torralba (Cuenca)	TOR	1095	-2.24854	40.2978	9	15	330	1988-2012	24	4	1.21212
105	SPAIN	Arguedas - Bardenas	TU2	347	-1.54455	42.2406	12	24	3238	1840-2012	172	117	3.61334
106	SPAIN	Arguedas - Senda Viva	TUD	365	-1.61346	42.1886	14	28	1451	1950-2012	62	2	0.137836
107	SPAIN	Valdecuenca (Teruel)	VAC	1441	-1.44555	40.2898	16	31	2500	1870-2012	142	31	1.24
108	SPAIN	Villafranqueza (Alicante)	VLF	78	-0.474134	38.3802	14	28	1619	1827-2011	184	68	4.20012
109	SPAIN	Villanueva de Gallego	VLL	452	-0.9093	41.882	15	29	2692	1878-2006	128	94	3.49183
110	SPAIN	Zorita	ZOR	857	-0.110833	40.7405	15	30	3004	1832-2001	169	15	0.499334
111	TUNISIA	Jebnoun	tuni003	801	9.3	35.85	13	25	1919	1874-2003	129	8	0.416884
112	TUNISIA	Dahlia	tuni002	950	8.4333	36.2333	11	19	1770	1890-2003	113	2	0.112994
113	TURKEY	Bayat Bademleri	BAB	700	30.28	37.02	15	15	2567	1738-2001	263	0	0
